# Supplementary material for: Development of microbial communities in biofilm and activated sludge in a hybrid reactor
Source: Sci Rep. 2022 Jul 22;12:12558. doi: 10.1038/s41598-022-16570-z (PMC9307651; doi:10.1038/s41598-022-16570-z)
Supplement: Supplementary file 2 — Supplementary Table S2. [file 41598_2022_16570_MOESM2_ESM.xlsx]

## Sheet: Prezentacja - SBR1
DATA			ścieki SUROWE									ścieki OCZYSZCZONE										REAKTOR	Oznaczenie					Obliczenie
																							objętość reaktora przy poborze	SUCHA MASA na parowniczce (przy objętości reaktora VR)		SUCHA POZOSTAŁOŚĆ na parowniczce (przy objętości reaktora VR)		MAX objętość reaktora	SUCHA MASA (przy maksymalnej objętości reaktora VR(max))		SUCHA POZOSTAŁOŚĆ na parowniczce (przy objętości reaktora VR(max))
dzień badawczy	data	dzień	ChZT	Nog	N-NH4	N-NO2	N-NO3	Norg	P-PO4	pH	zasadowość	ChZT	Efektywność	Nog	N-NH4	N-NO2	N-NO3	Norg	P-PO4	pH	zasadowość	indeks osadu	VR	s.m.	s.m.org.	s.poz.	s.poz.org.	VR(max)	s.m.	s.m.org.	s.poz.	s.poz.org.
			[mgO2/l]	[mgN/l]	[mgN/l]	[mgN/l]	[mgN/l]	[mgN/l]	[mgP/l]	[-]	[mval/l]	[mgO2/l]		[mgN/l]	[mgN/l]	[mgN/l]	[mgN/l]	[mgN/l]	[mgP/l]	[-]	[mval/l]	[ml/g s. m.]	[l]	[g/l]	[% s.m.]	[g/l]	[% s.poz.]	[l]	[g/l]	[g/l]	[g/l]	[g/l]
412	2019-09-01	niedziela
413	2019-09-02	poniedziałek																										28
414	2019-09-03	wtorek																										28
415	2019-09-04	środa	493	58.7	37	0.014	0	21.69	5	7.89	7.5	10.7	97.8296	6.04	0.57	0.012	3.62	1.84	0.24	7.53	4.6	987.2	27.8	0.554	błąd ozn.	1.198	błąd ozn.	28	0.550043	błąd ozn.	1.18944	błąd ozn.
416	2019-09-05	czwartek																										28
417	2019-09-06	piątek										18.5		5.32	0.5	0.049	3.65	1.12	0.56	7.44	4.6		27.5	1.424	49.3	0.714	9.24	28	1.39857	68.9496	0.70125	6.47955
418	2019-09-07	sobota																										28
419	2019-09-08	niedziela
420	2019-09-09	poniedziałek																										28
421	2019-09-10	wtorek	528	60.5	39.5	0.014	0	20.98	5.24	7.77	7.8	25.3	95.2083	4.89	0.2	0.122	3.63	0.94	1.21	7.71	4.75	1359.1	28	1.386	37.23	0.5	błąd ozn.	28	1.386	51.6008	0.5	błąd ozn.
422	2019-09-11	środa																										28
423	2019-09-12	czwartek																										28
424	2019-09-13	piątek										30.7		5.52	0.88	0.101	3.46	1.08	0.026	7.66	4.8		28	1.704	49.53	1.09	10.28	28	1.704	84.3991	1.09	11.2052
425	2019-09-14	sobota																										28
426	2019-09-15	niedziela
427	2019-09-16	poniedziałek																										28
428	2019-09-17	wtorek																										28
429	2019-09-18	środa																										28
430	2019-09-19	czwartek																										28
431	2019-09-20	piątek																										28
432	2019-09-21	sobota																										28
433	2019-09-22	niedziela
434	2019-09-23	poniedziałek																										28
435	2019-09-24	wtorek	532	56.1	35.5	0.01	0	20.59	5	7.79	7.8	33.9	93.6278	9.32	0.31	0.061	6.58	2.37	0.32	7.31	4.4		24.5	1.444	32.55	0.636	11.78	28	1.2635	41.1269	0.5565	6.55557
436	2019-09-25	środa																										28
437	2019-09-26	czwartek																										28
438	2019-09-27	piątek										15.1		8.39	0.67	0.032	6.74	0.948	0.24	7.56	4.5	729.73	27.7	1.538	80.23	0.442	błąd ozn.	28	1.52152	122.072	0.437264	błąd ozn.
439	2019-09-28	sobota																										28
440	2019-09-29	niedziela
441	2019-09-30	poniedziałek																										28
442	2019-10-01	wtorek	536	70.5	35	0.021	0	39.529	5.48	7.79	7.6	28	94.7761	5.66	0.55	0.066	3.82	1.224	1.61	7.64	4.95		24.8	0.898	48.33	0.554	45.85	28	0.795371	38.4403	0.490686	22.4979
443	2019-10-02	środa																										28
444	2019-10-03	czwartek																										28
445	2019-10-04	piątek										33.8		6.22	0.52	0.036	4.32	1.344	0.72	7.47	4.75		24.6	1.506	55.51	0.678	56.05	28	1.32313	73.4469	0.595671	33.3874
446	2019-10-05	sobota																										28
447	2019-10-06	niedziela
448	2019-10-07	poniedziałek																										28
449	2019-10-08	wtorek																										28
450	2019-10-09	środa																										28
451	2019-10-10	czwartek																										28
452	2019-10-11	piątek																										28
453	2019-10-12	sobota																										28
454	2019-10-13	niedziela
455	2019-10-14	poniedziałek																										28
456	2019-10-15	wtorek																										28
457	2019-10-16	środa																										28
458	2019-10-17	czwartek	512	61	40.25	0.039	0	20.711	5	7.82	8.7	13.1	97.4414	6.99	0.38	0.03	4.52	2.06	0.81	7.55	5.6		27.5	1.454	32.74	0.408	błąd ozn.	28	1.42804	46.7539	0.400714	błąd ozn.
459	2019-10-18	piątek																										28
460	2019-10-19	sobota																										28
461	2019-10-20	niedziela
462	2019-10-21	poniedziałek																										28
463	2019-10-22	wtorek																										28
464	2019-10-23	środa																										28
465	2019-10-24	czwartek																										28
466	2019-10-25	piątek	563	72.6	39	0.013	0	33.587	5.32	7.71	8.1																	28
467	2019-10-26	sobota																										28
468	2019-10-27	niedziela
469	2019-10-28	poniedziałek																										28
470	2019-10-29	wtorek																										28
471	2019-10-30	środa																										28
472	2019-10-31	czwartek	574	44.2	37.75	0.012	0	6.438	5.24	7.71	8.3	25.7	95.5226	13.1	1.9	0.443	6.9	3.857	4.35	7.63	5.4		24.6					28
473	2019-11-01	piątek																										28
474	ŚREDNIA	ŚREDNIA	534	60.5143	37.7143	0.0175714	0	23.3607	5.18286	7.78286	7.97143	23.48	95.7343	7.145	0.648	0.0952	4.724	1.6783	1.0086	7.55	4.835							28

## Sheet: SBR1 Hybryda
		Development of microbial communities in biofilm and activated sludge in a hybrid reactor
		Martyna Godzieba1* , Monika Zubrowska-Sudol2 , Justyna Walczak2 , Slawomir Ciesielski1
		1University of Warmia and Mazury in Olsztyn, Department of Environmental Biotechnology,Sloneczna 45G, 10-709 Olsztyn, Poland
		2Warsaw University of Technology, Faculty of Building Services, Hydro and Environmental Engineering, Department of Water Supply and Wastewater Treatment, Nowowiejska 20, 00-653 Warsaw, Poland
		* Corresponding author. E -mail address: martyna.godzieba@uwm.edu.pl
		Table S2. Chemical analysis of influent and effluent
		Influent										Effluent
																						Load			Efficiency
		COD	TN	N-NH4	N-NO2	N-NO3	Norg	TKN	P-PO4	pH	basicity	COD	N	N-NH4	N-NO2	N-NO3	Norg	TKN	P-PO4	pH	basicity	COD	N-NH4	P-PO4	∆COD	∆N	∆N-org	∆TKN	∆P-PO4
		[mgO2/l]	[mgN/l]	[mgN/l]	[mgN/l]	[mgN/l]	[mgN/l]	[mgN/l]	[mgP/l]	[-]	[mval/l]	[mgO2/l]	[mgN/l]	[mgN/l]	[mgN/l]	[mgN/l]	[mgN/l]	[mgN/l]	[mgP/l]	[-]	[mval/l]	[mg/l/d]	[mg/l/d]	[mg/l/d]	[mg/l/d]	[mg/l/d]	[mg/l/d]	[mg/l/d]	[mg/l/d]
Biofilm	B_0	492	65.1	41.9	0.002	1.58	21.618	63.518	7.21	7.61	8.3	35.2	15.5	0.2	0.09	12.9	2.31	2.51	3.9	7.7	5.3	530.935	66.0518	7.78058	492.95	53.5252	20.836	65.836	3.57194
	B_42	552	64.5	37.93	0.009	2.48	24.081	62.011	7.18	7.6	8.5	16.5	12.4	0.57	0.045	10.4	1.385	1.955	7.19	7.53	5.2	595.683	65.4237	7.7482	577.878	56.223	24.4921	64.8086	-0.0107914
	B_78	523	67.3	41	0.012	1.65	24.638	65.638	7.43	7.75	7.2	18.4	14	0.32	0.025	12.2	1.455	1.775	1.11	7.53	4.7	564.388	69.2622	8.01799	544.532	57.518	25.0176	68.9169	6.82014
	B_110	509	63.65	39.5	0.013	1.88	22.257	61.757	6.77	7.84	7.9	18.3	12.4	0.44	0.018	9.32	2.622	3.062	2.23	7.59	4.3	549.281	63.8147	7.30576	529.532	55.3058	21.1888	63.3399	4.89928
	B_205	517	57.9	36.75	0.005	1.78	19.365	56.115	7.74	7.86	7	10.4	6.88	0.47	0.015	5.06	1.335	1.805	0.06	7.72	4.5	557.914	59.1151	8.35252	546.691	55.0576	19.4568	58.6079	8.28777
	B_447	514	61.4	39.52	0.013	1.18	20.687	60.207	7.93	7.69	7.8	16.9	5.63	0.82	0.032	4.27	0.508	1.328	0.32	7.69	4.7	554.676	64.4234	8.55755	536.439	60.1835	21.7759	63.5385	8.21223
	B_547	511	61	40.44	0.015	0.296	20.249	60.689	7.61	8.15	8.2	15.8	13.7	1.02	0.264	8.84	3.576	4.596	3.39	9.09	5	551.439	61.6327	8.21223	534.388	51.0432	17.9924	60.532	4.55396
	B_573	513	57.1	36.25	0.011	0.89	19.949	56.199	7.62	7.77	7.5	8.27	6.37	1.18	0.443	3.73	1.017	2.197	0.16	8.03	4.5	553.597	59.5489	8.22302	544.673	54.7446	20.4302	58.2755	8.05036
Activated sludge	S_42	552	64.5	37.93	0.009	2.48	24.081	62.011	7.18	7.6	8.5	16.5	12.4	0.57	0.045	10.4	1.385	1.955	7.19	7.53	5.2	595.683	65.4237	7.7482	577.878	56.223	24.4921	64.8086	-0.0107914
	S_78	523	67.3	41	0.012	1.65	24.638	65.638	7.43	7.75	7.2	18.4	14	0.32	0.025	12.2	1.455	1.775	1.11	7.53	4.7	564.388	69.2622	8.01799	544.532	57.518	25.0176	68.9169	6.82014
	S_110	509	63.65	39.5	0.013	1.88	22.257	61.757	6.77	7.84	7.9	18.3	12.4	0.44	0.018	9.32	2.622	3.062	2.23	7.59	4.3	549.281	63.8147	7.30576	529.532	55.3058	21.1888	63.3399	4.89928
	S_205	517	57.9	36.75	0.005	1.78	19.365	56.115	7.74	7.86	7	10.4	6.88	0.47	0.015	5.06	1.335	1.805	0.06	7.72	4.5	557.914	59.1151	8.35252	546.691	55.0576	19.4568	58.6079	8.28777
	S_447	514	61.4	39.52	0.013	1.18	20.687	60.207	7.93	7.69	7.8	16.9	5.63	0.82	0.032	4.27	0.508	1.328	0.32	7.69	4.7	554.676	64.4234	8.55755	536.439	60.1835	21.7759	63.5385	8.21223
	S_547	511	61	40.44	0.015	0.296	20.249	60.689	7.61	8.15	8.2	15.8	13.7	1.02	0.264	8.84	3.576	4.596	3.39	9.09	5	551.439	61.6327	8.21223	534.388	51.0432	17.9924	60.532	4.55396
	S_573	513	57.1	36.25	0.011	0.89	19.949	56.199	7.62	7.77	7.5	8.27	6.37	1.18	0.443	3.73	1.017	2.197	0.16	8.03	4.5	553.597	59.5489	8.22302	544.673	54.7446	20.4302	58.2755	8.05036
COD	chemical oxygen demand
TN	total nitrogen
N-NH4	ammonium nitrogen
N-NO2	nitrite
N-NO3	nitrate
Norg	organic nitrogen
P-PO4	phosphorus
TKN	Total Kjeldahl Nitrogen
